# Supplementary material for: Contrasting patterns of population structure and gene flow facilitate exploration of connectivity in two widely distributed temperate octocorals
Source: Heredity (Edinb). 2017 Mar 15;119(1):35–48. doi: 10.1038/hdy.2017.14 (PMC5520136; doi:10.1038/hdy.2017.14)
Supplement: Supplementary Figure S2 [file hdy201714x2.xls]

## Sheet: E. verrucosa Global
Figure S2
stat	actual	lower	upper
GGst	0.0229	0.0134	0.0351
Fst	0.0124	0.0087	0.0169

## Sheet: E. verrucosa Pairwise
Pairwise stats
GGst = Meirmans & Hedrick, (2011)
Fst = Weir & Cockerham's theta, (1984)
	Significantly different from zero (95 % CI)
GGst
pops	Por1,	Por2,	Arm1,	Arm2,	Arm3,	Far,	Bre,	Lao,	Men,	Ros1,	Ros2,	Bla,	Thu,	Bov,	Mew,	Han,	Lio,	Fla,	Lun,	Her,	Moh,	Rag,	Vol,	Saw,	Sko,	Wtn,	Cam,
Por1,
Por2,	-0.0005
Arm1,	0.0022	-0.0015
Arm2,	0.0007	0.0027	-0.0092
Arm3,	-0.0049	-0.0038	-0.0035	-0.0059
Far,	-0.0018	0.003	-0.0021	-0.0078	-0.0005
Bre,	0.0162	0.0188	0.009	0.0252	0.0227	0.0247
Lao,	0.0286	0.0303	0.0283	0.0488	0.0397	0.0431	0.007
Men,	0.0244	0.0349	0.0224	0.0432	0.0347	0.0472	-0.0054	0.005
Ros1,	0.0129	0.0152	0.0226	0.0304	0.0237	0.0272	0.0114	0.0024	0.0122
Ros2,	0.0011	0.0056	0.0127	0.0224	0.0099	0.0216	0.0096	0.0104	0.0088	0.0016
Bla,	0.0238	0.0346	0.0389	0.0393	0.0378	0.0398	0.0254	0.0133	0.0245	-0.0009	0.0204
Thu,	0.0371	0.0394	0.0381	0.0466	0.0423	0.0531	0.0332	0.0129	0.0245	0.014	0.0274	0
Bov,	0.0313	0.0417	0.0347	0.0527	0.0441	0.0546	0.0103	0.0099	0.001	0.0045	0.0152	0.0121	0.0111
Mew,	0.0386	0.0431	0.0401	0.055	0.0422	0.0614	0.0263	0.0376	0.0226	0.0232	0.0316	0.0301	0.0327	-0.001
Han,	0.0523	0.0469	0.0567	0.0737	0.0625	0.0725	0.0284	0.0224	0.0232	0.0155	0.0298	0.0141	0.0169	0.0006	0.0099
Lio,	0.0437	0.0536	0.064	0.0682	0.0564	0.0666	0.0345	0.0297	0.0264	0.0212	0.0289	0.0171	0.0176	-0.0012	-0.0021	-0.0045
Fla,	0.025	0.0379	0.0201	0.0337	0.03	0.0372	0.0031	0.0057	0.0002	0.0077	0.0151	0.0046	0.0034	-0.0111	0.0038	0.0089	0.0057
Lun,	0.0308	0.0273	0.0395	0.0451	0.0347	0.0529	0.0281	0.016	0.0285	0.005	0.0242	0.0011	0.0036	-0.0012	-0.0008	-0.0042	-0.0107	0.0044
Her,	0.0465	0.0889	0.0528	0.088	0.0738	0.0861	0.0331	0.0365	0.0176	0.0494	0.0358	0.0473	0.0416	0.0055	0.038	0.0301	0.0398	0.0096	0.0474
Moh,	0.0182	0.0224	0.0183	0.0368	0.0262	0.038	-0.0015	-0.0024	-0.0073	-0.0015	-0.0032	0.0183	0.0208	-0.0114	-0.0023	0.0013	-0.0019	-0.0101	0.0027	0.0192
Rag,	0.0361	0.028	0.0347	0.0546	0.0409	0.056	0.0155	0.0127	0.0125	0.0141	0.0212	0.0164	0.0179	-0.0004	-0.0063	-0.0046	0.0008	-0.0009	-0.0042	0.0423	-0.0091
Vol,	0.0311	0.0444	0.0403	0.0539	0.0409	0.0607	0.0138	0.0202	0.0039	0.0177	0.0265	0.0077	0.0084	-0.0113	-0.0085	-0.0059	-0.0093	-0.0177	-0.0005	0.0089	-0.0079	-0.0147
Saw,	0.0601	0.0577	0.0583	0.0784	0.0698	0.0712	0.0204	0.0084	0.0171	0.0233	0.0378	-0.0006	0.0056	-0.007	0.015	-0.0152	0.0036	-0.0113	0.0011	0.0221	0.0073	-0.0059	-0.0061
Sko,	0.0279	0.0231	0.0249	0.0433	0.0297	0.0515	0.0121	0.0154	0.0037	0.007	0.0066	0.0255	0.0217	-0.003	0.0013	0.0051	0.0095	-0.0012	-0.0018	0.0323	-0.0098	-0.0035	-0.0013	0.0159
Wtn,	0.0512	0.0556	0.0598	0.0754	0.0614	0.079	0.0316	0.0199	0.0166	0.0222	0.0357	0.0152	0.0111	-0.0046	0.0032	-0.0098	-0.0026	0.0011	-0.0108	0.0217	0.0054	-0.0054	-0.0112	-0.0128	0.0017
Cam,	0.0504	0.0574	0.0555	0.0737	0.0481	0.0943	0.0569	0.0607	0.0298	0.0331	0.0405	0.0493	0.0318	0.0166	0.0033	0.0325	0.0361	0.0257	0.0106	0.0417	0.0209	0.0203	0.0122	0.07	0.0011	0.005
Fst
pops	Por1,	Por2,	Arm1,	Arm2,	Arm3,	Far,	Bre,	Lao,	Men,	Ros1,	Ros2,	Bla,	Thu,	Bov,	Mew,	Han,	Lio,	Fla,	Lun,	Her,	Moh,	Rag,	Vol,	Saw,	Sko,	Wtn,	Cam,
Por1,
Por2,	-0.002
Arm1,	-0.0007	-0.0032
Arm2,	-0.0004	0.001	-0.0063
Arm3,	-0.0041	-0.0035	-0.0035	-0.0041
Far,	-0.0023	0.0006	-0.0026	-0.0054	-0.0012
Bre,	0.0085	0.0103	0.0045	0.0153	0.013	0.0144
Lao,	0.0154	0.0166	0.0159	0.0296	0.023	0.0253	0.0035
Men,	0.0135	0.02	0.0129	0.0265	0.0204	0.0283	-0.0037	0.0025
Ros1,	0.0067	0.0082	0.0129	0.0186	0.0137	0.016	0.0065	0.0009	0.0071
Ros2,	-0.0009	0.0016	0.0055	0.0128	0.0047	0.0118	0.0047	0.0049	0.0044	0.0001
Bla,	0.0127	0.0195	0.023	0.0244	0.0222	0.0238	0.0148	0.0071	0.0145	-0.0007	0.0108
Thu,	0.0201	0.0213	0.0205	0.0273	0.024	0.0307	0.0187	0.0062	0.0137	0.0074	0.0145	-0.0014
Bov,	0.0169	0.023	0.0194	0.0317	0.0254	0.0322	0.0053	0.0046	-0.0002	0.0019	0.0074	0.0062	0.0051
Mew,	0.021	0.0236	0.022	0.0323	0.0238	0.0356	0.0146	0.0207	0.0126	0.0129	0.0169	0.0167	0.018	-0.0018
Han,	0.0287	0.0257	0.032	0.044	0.0359	0.0425	0.0162	0.0122	0.0133	0.0087	0.0159	0.0077	0.0088	-0.0007	0.0049
Lio,	0.0233	0.0293	0.0372	0.042	0.0328	0.0398	0.0199	0.0164	0.0153	0.0122	0.0148	0.0099	0.0084	-0.0022	-0.0025	-0.0037
Fla,	0.0131	0.021	0.0112	0.021	0.0174	0.0221	0.0013	0.0026	-0.0002	0.0044	0.0073	0.0026	0.0004	-0.008	0.0011	0.0044	0.0029
Lun,	0.016	0.014	0.0225	0.028	0.0199	0.0315	0.0163	0.0084	0.0167	0.0027	0.0122	0.0004	0.0003	-0.0021	-0.0018	-0.0034	-0.0073	0.0022
Her,	0.0232	0.0481	0.0298	0.0561	0.0431	0.0522	0.0194	0.0203	0.0106	0.0296	0.017	0.0289	0.0209	0.0007	0.0195	0.0154	0.0222	0.0062	0.0262
Moh,	0.0078	0.0107	0.0096	0.0227	0.0145	0.0216	-0.0022	-0.0032	-0.0057	-0.0018	-0.0036	0.0084	0.0092	-0.01	-0.0055	-0.0014	-0.0042	-0.0076	-0.0014	0.0073
Rag,	0.02	0.0155	0.0197	0.0329	0.0238	0.0331	0.0089	0.0069	0.0072	0.0081	0.0115	0.0093	0.0096	-0.001	-0.0043	-0.003	-0.0002	-0.001	-0.003	0.0238	-0.0067
Vol,	0.017	0.0251	0.0244	0.0345	0.0247	0.0372	0.0084	0.0118	0.0025	0.011	0.0146	0.0047	0.0037	-0.0078	-0.0062	-0.0038	-0.0059	-0.0103	-0.0006	0.0056	-0.0065	-0.0085
Saw,	0.031	0.0303	0.033	0.0488	0.0402	0.042	0.0106	0.0025	0.0091	0.0128	0.0182	-0.0014	-0.0005	-0.0074	0.0057	-0.0111	-0.0003	-0.0082	-0.0019	0.0105	-0.0009	-0.0052	-0.0048
Sko,	0.0153	0.0127	0.0141	0.0262	0.0172	0.0305	0.0069	0.0086	0.0021	0.0042	0.0031	0.015	0.0119	-0.0023	0.0003	0.0028	0.0053	-0.0008	-0.0011	0.0189	-0.0067	-0.002	-0.0003	0.0082
Wtn,	0.0282	0.0309	0.0338	0.0447	0.0351	0.0462	0.0179	0.0106	0.0092	0.0125	0.0193	0.0082	0.0054	-0.0037	0.0011	-0.0061	-0.0025	-0.0003	-0.0072	0.0105	0.0007	-0.0035	-0.007	-0.01	0.0007
Cam,	0.0255	0.0294	0.0332	0.0496	0.029	0.0588	0.0353	0.0359	0.0194	0.0215	0.0201	0.0327	0.0149	0.0081	-0.0003	0.0174	0.022	0.019	0.0069	0.0271	0.0115	0.012	0.0104	0.0438	0.0024	0.0017

## Sheet: A. digitatum Global
stat	actual	lower	upper
GGst	0.0114	0.0004	0.0233
Fst	0.0034	0	0.007

## Sheet: A. digitatum Pairwise
Pairwise stats
GGst = Meirmans & Hedrick, (2011)
Fst = Weir & Cockerham's theta, (1984)
	Significantly different from zero (95 % CI)
GGst
pops	Bre,	Lao,	Men,	Ros1,	Ros2,	Ini,	Thu,	Bet,	Fro,	Lun,	Tre,	Sev,	Cdr,	Vol,	Luc,	Pay,	Tus,	Ub74,	Hum,	Nor,
Bre,
Lao,	0.019
Men,	0.0033	0.0054
Ros1,	0.0039	0.0152	0.0067
Ros2,	0.0172	0.0279	0.0127	0.0012
Ini,	0.0091	-0.0032	0.0009	-0.0041	0.0043
Thu,	0.0165	0.0097	-0.0069	0.0148	0.0177	0.0006
Bet,	0.006	-0.0015	-0.0081	0.0082	0.0158	-0.0004	-0.0014
Fro,	0.0142	0.0297	-0.0075	0.0063	-0.0113	0.0063	0.0041	-0.0059
Lun,	0.01	-0.003	0.0195	0.0089	0.0228	0.0102	0.0111	0.0022	0.0182
Tre,	0.0052	0.0003	0.013	0.0057	0.0222	-0.0004	0.0138	0.0033	0.0081	-0.0023
Sev,	0.0176	0.0164	0.0168	0.0044	0.0197	0.0046	0.0101	0.0131	-0.0023	0.0058	0.0019
Cdr,	0.0256	0.0207	0.0266	0.0093	0.0056	0.0016	0.023	0.0119	0.0095	0.0216	0.0106	0.0041
Vol,	0.0008	0.0087	-0.0113	-0.0047	0.0037	-0.0132	-0.0148	-0.0048	0.0129	0.0086	0.0053	0.0049	-0.0019
Luc,	0.0104	-0.0008	0.0063	0.0008	-0.004	-0.0045	0.0035	0.0042	-0.0078	0.0005	-0.0055	-0.0127	0.0072	-0.0005
Pay,	0.0116	0.0117	0.0115	0.024	0.0264	0.006	-0.0143	0.0044	0.0178	0.0038	0.0046	0.0147	0.0278	-0.0086	0.014
Tus,	-0.0027	0.0188	0.0003	-0.0028	0.0111	0.0023	-0.0125	-0.0095	-0.021	0.001	0.0079	0.0002	0.0111	0.0049	-0.0112	0.0043
Ub74,	0.0233	0.0235	0.031	0.0183	0.0274	0.0088	0.0024	0.0315	0.0262	0.0152	0.0092	0.0097	0.0129	0.0071	0.0041	0.0185	0.0122
Hum,	0.0512	0.0407	0.0264	0.0245	0.0306	0.0183	0.0143	0.0204	0.0254	0.0167	0.0153	0.0058	0.0387	0.0181	0.0022	0.0255	0.0317	0.004
Nor,	0.0273	0.0559	0.0266	0.037	0.0403	0.0374	-0.0094	0.0171	0.0469	0.0314	0.0581	0.0459	0.0546	0.0005	0.0476	0.015	0.0312	0.0378	0.04
Fst
pops	Bre,	Lao,	Men,	Ros1,	Ros2,	Ini,	Thu,	Bet,	Fro,	Lun,	Tre,	Sev,	Cdr,	Vol,	Luc,	Pay,	Tus,	Ub74,	Hum,	Nor,
Bre,
Lao,	0.0057
Men,	0	0.0006
Ros1,	0.0005	0.0047	0.0014
Ros2,	0.005	0.009	0.0033	-0.0004
Ini,	0.0025	-0.0021	-0.0004	-0.0021	0.0009
Thu,	0.0047	0.0031	-0.0032	0.0048	0.0052	0
Bet,	0.0009	-0.0018	-0.0041	0.0021	0.0044	-0.001	-0.0007
Fro,	0.0032	0.0096	-0.0045	0.001	-0.0057	0.0012	0.0007	-0.0037
Lun,	0.0027	-0.0021	0.006	0.0026	0.0073	0.0032	0.0038	0	0.0056
Tre,	0.0013	-0.0005	0.0042	0.0018	0.0076	-0.0006	0.0055	0.0009	0.0026	-0.0013
Sev,	0.0054	0.005	0.0049	0.0008	0.0061	0.001	0.003	0.0037	-0.0022	0.0014	0.0002
Cdr,	0.0082	0.007	0.0084	0.0027	0.0012	0.0001	0.0079	0.0036	0.0024	0.0074	0.0038	0.0008
Vol,	-0.0006	0.0024	-0.0047	-0.0021	0.0004	-0.0051	-0.0049	-0.0024	0.0032	0.0026	0.0018	0.0011	-0.001
Luc,	0.0022	-0.0018	0.0007	-0.0009	-0.0031	-0.0028	0.0009	0.0003	-0.005	-0.0009	-0.0028	-0.0063	0.0018	-0.0011
Pay,	0.0035	0.0035	0.0033	0.0081	0.0086	0.0017	-0.0051	0.0009	0.0054	0.0009	0.0014	0.0047	0.0095	-0.0033	0.0041
Tus,	-0.0025	0.0057	-0.0015	-0.0021	0.0024	-0.0001	-0.0047	-0.0047	-0.0096	-0.0006	0.0026	-0.0012	0.0031	0.0007	-0.0058	0.0007
Ub74,	0.0065	0.0073	0.0089	0.0054	0.008	0.0023	0.0003	0.0098	0.0072	0.0046	0.0031	0.0023	0.0037	0.0014	-0.0003	0.0057	0.0025
Hum,	0.0173	0.0148	0.0083	0.0083	0.01	0.0062	0.0053	0.0069	0.0084	0.0057	0.0057	0.0014	0.0137	0.006	0	0.0088	0.0108	0.0007
Nor,	0.0081	0.0186	0.0076	0.0117	0.0124	0.0123	-0.0039	0.0045	0.0138	0.01	0.0204	0.0149	0.0177	-0.0007	0.015	0.0045	0.0088	0.0109	0.0128
